# Supplementary material for: A threatened new species of Ipomoea (Convolvulaceae) from the Brazilian Cerrado revealed by morpho-anatomical analysis
Source: PhytoKeys. 2020 Jun 17;151:93–106. doi: 10.3897/phytokeys.151.49833 (PMC7314863; doi:10.3897/phytokeys.151.49833)
Supplement: XML Treatment for Ipomoea maranhensis [file phytokeys.151.49833-treatment1.xml]

<!DOCTYPE tp:taxon-treatment
  PUBLIC "-//TaxonX//DTD Taxonomic Treatment Publishing DTD v0 20100105//EN" "tax-treatment-NSO.dtd">
<tp:taxon-treatment xmlns:tp="http://www.plazi.org/taxpub"><tp:treatment-meta><kwd-group><label>Taxon classification</label><kwd><named-content xmlns:xlink="http://www.w3.org/1999/xlink" content-type="kingdom">Plantae</named-content></kwd><kwd><named-content xmlns:xlink="http://www.w3.org/1999/xlink" content-type="order">Solanales</named-content></kwd><kwd><named-content xmlns:xlink="http://www.w3.org/1999/xlink" content-type="family">Convolvulaceae</named-content></kwd></kwd-group><mixed-citation publication-type="journal"><person-group><name><surname>Santos</surname><given-names>Diego</given-names></name><name><surname>Saraiva</surname><given-names>Raysa Valéria Carvalho</given-names></name><name><surname>Ferraz</surname><given-names>Tiago Massi</given-names></name><name><surname>Arruda</surname><given-names>Emília Cristina Pereira</given-names></name><name><surname>Buril</surname><given-names>Maria Teresa</given-names></name></person-group><article-title>A threatened new species of <italic><tp:taxon-name><tp:taxon-name-part taxon-name-part-type="genus" reg="Ipomoea">Ipomoea</tp:taxon-name-part></tp:taxon-name></italic> (<tp:taxon-name><tp:taxon-name-part taxon-name-part-type="family">Convolvulaceae</tp:taxon-name-part></tp:taxon-name>) from the Brazilian Cerrado revealed by morpho-anatomical analysis</article-title><source>PhytoKeys</source><day>17</day><month>6</month><year>2020</year><volume>151</volume><fpage>93</fpage><lpage>106</lpage><pub-id pub-id-type="doi">10.3897/phytokeys.151.49833</pub-id></mixed-citation></tp:treatment-meta><tp:nomenclature><tp:taxon-name><object-id xmlns:xlink="http://www.w3.org/1999/xlink" content-type="arpha" xlink:type="simple">0A828ABD-A6B9-5E9E-B154-0A6283A26D3D</object-id>
            <tp:taxon-name-part taxon-name-part-type="genus" reg="Ipomoea">Ipomoea</tp:taxon-name-part>
            <tp:taxon-name-part taxon-name-part-type="species" reg="maranhensis">maranhensis</tp:taxon-name-part>
            <object-id xmlns:xlink="http://www.w3.org/1999/xlink" content-type="ipni" xlink:type="simple">urn:lsid:ipni.org:names:77209927-1</object-id>
          </tp:taxon-name><tp:taxon-authority>D. Santos &amp; Buril</tp:taxon-authority><tp:taxon-status xmlns:xlink="http://www.w3.org/1999/xlink" xlink:type="simple">sp. nov.</tp:taxon-status><xref ref-type="fig" rid="F1">Figs 1</xref><xref ref-type="fig" rid="F2">, 2</xref></tp:nomenclature><tp:treatment-sec sec-type="material" id="SECID0EIBAE"><title>Type.</title><p>Brazil. Maranhão: município de Mirador, Ibipira, Parque Estadual do Mirador, <named-content xmlns:xlink="http://www.w3.org/1999/xlink" content-type="dwc:verbatimCoordinates" xlink:type="simple"><named-content content-type="geo-json" specific-use="{&#34;type&#34;:&#34;Point&#34;,&#34;coordinates&#34;:[-44.366667,-6.366944]}" id="NCID0ERBAE" xlink:type="simple">06°22'01"S, 44°22'00"W</named-content></named-content>, 11 April 1998 (fl.), <italic>L.P. Félix et al. 8136</italic> (holotype HUEFS38133, isotype HST8028).</p></tp:treatment-sec><tp:treatment-sec sec-type="diagnosis" id="SECID0EYBAE"><title>Diagnosis.</title><p><italic><tp:taxon-name><tp:taxon-name-part taxon-name-part-type="genus" reg="Ipomoea">Ipomoea</tp:taxon-name-part> <tp:taxon-name-part taxon-name-part-type="species" reg="maranhensis">maranhensis</tp:taxon-name-part></tp:taxon-name></italic> differs morphologically from <italic><tp:taxon-name><tp:taxon-name-part taxon-name-part-type="genus" reg="Ipomoea">I.</tp:taxon-name-part> <tp:taxon-name-part taxon-name-part-type="species" reg="burchellii">burchellii</tp:taxon-name-part></tp:taxon-name></italic> Meins. by its twining habit (vs. subshrubs), lanceolate (vs. oblong), long-acuminate (vs. acute) and densely sericeous (vs. hirsute) sepals.</p><fig id="F1" position="float" orientation="portrait"><object-id xmlns:xlink="http://www.w3.org/1999/xlink" content-type="doi" xlink:type="simple">10.3897/phytokeys.151.49833.figure1</object-id><object-id xmlns:xlink="http://www.w3.org/1999/xlink" content-type="arpha" xlink:type="simple">2E55A788-8D75-5535-A7CB-268A993BBCA9</object-id><label>Figure 1.</label><caption><p><bold>A–F</bold><italic><tp:taxon-name><tp:taxon-name-part taxon-name-part-type="genus" reg="Ipomoea">Ipomoea</tp:taxon-name-part> <tp:taxon-name-part taxon-name-part-type="species" reg="maranhensis">maranhensis</tp:taxon-name-part></tp:taxon-name></italic><bold>A</bold> branch with leaves (abaxial surface) and flowers <bold>B</bold> branch with leaves (adaxial surface) and floral buds <bold>C</bold> leaf in abaxial view presenting sericeous aspect <bold>D</bold> floral bud <bold>E</bold> sepals <bold>F</bold> ovary (Photos by F. Santos and Flora do Brasil 2019).</p></caption><graphic xmlns:xlink="http://www.w3.org/1999/xlink" xlink:href="phytokeys-151-093-g001.jpg" position="float" orientation="portrait" xlink:type="simple" id="oo_422481.jpg"><uri content-type="original_file" xlink:type="simple">https://binary.pensoft.net/fig/422481</uri></graphic></fig></tp:treatment-sec><tp:treatment-sec sec-type="description" id="SECID0E1DAE"><title>Description.</title><p>Vine, internodes 1–5 cm long, latex absent; stem pubescent with whitish trichomes. Leaf blade 3.3–7 × 0.9–2.3 cm, oblong, base cuneate, rounded to subcordate, apex obtuse, acute, apiculate, margin entire, pubescent on both surfaces, discolor, whitish on abaxial face, brochidodromous, 6–10 pairs of secondary veins, main vein prominent; petiole 2–3 mm long, canaliculate, pubescent, nectary near the apex of the petiole. Inflorescence of dichasial cymes reduced, bracteolate in the axils of the upper leaves, with 3–7 flowers; peduncle 2–3 mm long, pubescent; bracts 1.7–2 × 0.5–0.8 cm, elliptical, base cuneate, apex obtuse, pubescent, foliaceous, discolor; pedicel 2–4 mm long, pubescent; bracteoles 0.9–1.6 cm long, lanceolate, oblong, base truncate, apex acute, obtuse, margin entire, pubescent. Sepals all equal, 1.7–2.3 × 0.4–0.5 cm, lanceolate, base cuneate, apex long-acuminate, margins non-membranous, densely sericeous on the adaxial surface of the sepals, whitish. Corolla ca. 4 cm long, ca. 4.5 cm diam, infundibuliform, tube ca. 1.6 cm long, rose with whitish tube, midpetaline bands area sericeous externally. Stamens ca. 3 cm long, included, unequal, pilose at the base, anthers ca. 4 mm long, oblong, white. Ovary ca. 4 mm long, conical, glabrous, 4 locule; style ca. 2 cm long, glabrous; stigma bi-globose, papillose. Fruit unknown.</p><fig id="F2" position="float" orientation="portrait"><object-id xmlns:xlink="http://www.w3.org/1999/xlink" content-type="doi" xlink:type="simple">10.3897/phytokeys.151.49833.figure2</object-id><object-id xmlns:xlink="http://www.w3.org/1999/xlink" content-type="arpha" xlink:type="simple">37E21233-EA24-57A1-8F79-010E6D46543F</object-id><label>Figure 2.</label><caption><p><bold>A–H</bold><italic><tp:taxon-name><tp:taxon-name-part taxon-name-part-type="genus" reg="Ipomoea">Ipomoea</tp:taxon-name-part> <tp:taxon-name-part taxon-name-part-type="species" reg="maranhensis">maranhensis</tp:taxon-name-part></tp:taxon-name></italic><bold>A</bold> twining habit <bold>B</bold> primary and secondary veins on the abaxial surface <bold>C</bold> floral bud <bold>D</bold> sepals with apex long acuminate <bold>E</bold> flower <bold>F</bold> open corolla <bold>G</bold> stamen <bold>H</bold> gynoecium. Drawn by Regina Carvalho from <italic>Félix et al. 8136</italic>.</p></caption><graphic xmlns:xlink="http://www.w3.org/1999/xlink" xlink:href="phytokeys-151-093-g002.jpg" position="float" orientation="portrait" xlink:type="simple" id="oo_422482.jpg"><uri content-type="original_file" xlink:type="simple">https://binary.pensoft.net/fig/422482</uri></graphic></fig></tp:treatment-sec><tp:treatment-sec sec-type="description" id="SECID0ELFAE"><title>Anatomical description – petiole and leaf blade.</title><p>Petiole epidermis uniseriate with juxtaposed cells, parenchyma with isodiametric cells, prominent/concave main rib shape, U-shaped vascular bundles. Leaf epidermis uniseriate, mesophyll dorsiventral with crystallized idioblasts (druses), palisade parenchyma with one to two layers of elongated cells more evident on the adaxial surface, spongy parenchyma with three to four layers of round cells with sinuous anticlinal walls; glandular trichomes on both leaf surfaces.</p><p>According to the anatomical analysis, we observed that <italic><tp:taxon-name><tp:taxon-name-part taxon-name-part-type="genus" reg="Ipomoea">I.</tp:taxon-name-part> <tp:taxon-name-part taxon-name-part-type="species" reg="maranhensis">maranhensis</tp:taxon-name-part></tp:taxon-name></italic> and <italic><tp:taxon-name><tp:taxon-name-part taxon-name-part-type="genus" reg="Ipomoea">I.</tp:taxon-name-part> <tp:taxon-name-part taxon-name-part-type="species" reg="burchellii">burchellii</tp:taxon-name-part></tp:taxon-name></italic> share mesophyll with crystallized idioblasts (druses) and petiole parenchyma with isodiametric cells. However, <italic><tp:taxon-name><tp:taxon-name-part taxon-name-part-type="genus" reg="Ipomoea">I.</tp:taxon-name-part> <tp:taxon-name-part taxon-name-part-type="species" reg="maranhensis">maranhensis</tp:taxon-name-part></tp:taxon-name></italic> is distinguished from <italic><tp:taxon-name><tp:taxon-name-part taxon-name-part-type="genus" reg="Ipomoea">I.</tp:taxon-name-part> <tp:taxon-name-part taxon-name-part-type="species" reg="burchellii">burchellii</tp:taxon-name-part></tp:taxon-name></italic> by a prominent/concave main rib shape (vs. convex/flat main rib shape in <italic><tp:taxon-name><tp:taxon-name-part taxon-name-part-type="genus" reg="Ipomoea">I.</tp:taxon-name-part> <tp:taxon-name-part taxon-name-part-type="species" reg="burchellii">burchellii</tp:taxon-name-part></tp:taxon-name></italic>), U-shaped vascular bundles (vs. V-shaped), glandular trichomes spread on both leaf surfaces (vs. only on abaxial one) and dorsiventral mesophyll (vs. isobilateral) (Fig. <xref ref-type="fig" rid="F3">3</xref>) (Table <xref ref-type="table" rid="T2">2</xref>).</p><table-wrap id="T2" position="float" orientation="portrait"><label>Table 2.</label><caption><p>Comparison of morpho-anatomical characters of <italic><tp:taxon-name><tp:taxon-name-part taxon-name-part-type="genus" reg="Ipomoea">Ipomoea</tp:taxon-name-part> <tp:taxon-name-part taxon-name-part-type="species" reg="maranhensis">maranhensis</tp:taxon-name-part></tp:taxon-name></italic> and <italic><tp:taxon-name><tp:taxon-name-part taxon-name-part-type="genus" reg="Ipomoea">I.</tp:taxon-name-part> <tp:taxon-name-part taxon-name-part-type="species" reg="burchellii">burchellii</tp:taxon-name-part></tp:taxon-name></italic>.</p></caption><table id="TID0EKGBG" rules="all"><tbody><tr><th rowspan="1" colspan="1">Characters</th><th rowspan="1" colspan="1">
                    <italic><tp:taxon-name><tp:taxon-name-part taxon-name-part-type="genus" reg="Ipomoea">I.</tp:taxon-name-part> <tp:taxon-name-part taxon-name-part-type="species" reg="maranhensis">maranhensis</tp:taxon-name-part></tp:taxon-name></italic>
                  </th><th rowspan="1" colspan="1">
                    <italic><tp:taxon-name><tp:taxon-name-part taxon-name-part-type="genus" reg="Ipomoea">I.</tp:taxon-name-part> <tp:taxon-name-part taxon-name-part-type="species" reg="burchellii">burchellii</tp:taxon-name-part></tp:taxon-name></italic>
                  </th></tr><tr><td rowspan="1" colspan="1">Shape of sepals</td><td rowspan="1" colspan="1">Lanceolate</td><td rowspan="1" colspan="1">Oblong</td></tr><tr><td rowspan="1" colspan="1">Apex of sepals</td><td rowspan="1" colspan="1">Acuminate</td><td rowspan="1" colspan="1">Acute</td></tr><tr><td rowspan="1" colspan="1">Indumentum of sepals</td><td rowspan="1" colspan="1">Sericeous</td><td rowspan="1" colspan="1">Hirsute</td></tr><tr><td rowspan="1" colspan="1">Arrangement of vascular bundles</td><td rowspan="1" colspan="1">U-shaped</td><td rowspan="1" colspan="1">V-shaped</td></tr><tr><td rowspan="1" colspan="1">Glandular trichomes on leaf</td><td rowspan="1" colspan="1">Both surfaces</td><td rowspan="1" colspan="1">Abaxial surface</td></tr><tr><td rowspan="1" colspan="1">Type of mesophyll</td><td rowspan="1" colspan="1">Dorsiventral</td><td rowspan="1" colspan="1">Isobilateral</td></tr></tbody></table></table-wrap><fig id="F3" position="float" orientation="portrait"><object-id xmlns:xlink="http://www.w3.org/1999/xlink" content-type="doi" xlink:type="simple">10.3897/phytokeys.151.49833.figure3</object-id><object-id xmlns:xlink="http://www.w3.org/1999/xlink" content-type="arpha" xlink:type="simple">A4A83C6A-2186-5559-BC32-B877BBFB53D4</object-id><label>Figure 3.</label><caption><p><bold>A, B</bold><italic><tp:taxon-name><tp:taxon-name-part taxon-name-part-type="genus" reg="Ipomoea">Ipomoea</tp:taxon-name-part> <tp:taxon-name-part taxon-name-part-type="species" reg="maranhensis">maranhensis</tp:taxon-name-part></tp:taxon-name></italic><bold>A</bold> arrangement of vascular bundles in U; prominent/concave main rib shape <bold>B</bold> dorsiventral mesophyll <bold>C–F</bold><italic><tp:taxon-name><tp:taxon-name-part taxon-name-part-type="genus" reg="Ipomoea">I.</tp:taxon-name-part> <tp:taxon-name-part taxon-name-part-type="species" reg="burchellii">burchellii</tp:taxon-name-part></tp:taxon-name></italic><bold>C</bold> arrangement of vascular bundles in V; convex/flat main rib shape <bold>D</bold> mesophyll isobilateral <bold>E</bold> glandular trichomes restricted to the abaxial surface of the leaf (red arrow) <bold>F</bold> parenchymatous tissue with isodiametric cells (Photos by E. Pereira Arruda). AD: adaxial epidermis; AB: abaxial epidermis; Is: isodiametric cells; Pa: Parenchymatous tissue; Pp: palisade parenchyma; Sp: spongy parenchyma; Vb: vascular bundle; Tr: trichome.</p></caption><graphic xmlns:xlink="http://www.w3.org/1999/xlink" xlink:href="phytokeys-151-093-g003.jpg" position="float" orientation="portrait" xlink:type="simple" id="oo_422483.jpg"><uri content-type="original_file" xlink:type="simple">https://binary.pensoft.net/fig/422483</uri></graphic></fig></tp:treatment-sec><tp:treatment-sec sec-type="phenology" id="SECID0EFNAE"><title>Phenology.</title><p>Collected with flowers in April.</p></tp:treatment-sec><tp:treatment-sec sec-type="distribution" id="SECID0EKNAE"><title>Distribution and habitat.</title><p><italic><tp:taxon-name><tp:taxon-name-part taxon-name-part-type="genus" reg="Ipomoea">Ipomoea</tp:taxon-name-part> <tp:taxon-name-part taxon-name-part-type="species" reg="maranhensis">maranhensis</tp:taxon-name-part></tp:taxon-name></italic> is known only from two disjunct populations between the municipality of Mirador, in the Mirador State Park (area of 4370 km<sup>2</sup>) and the municipality of Carolina, in the National Park Chapada das Mesas (<abbrev xmlns:xlink="http://www.w3.org/1999/xlink" content-type="institution" xlink:title="National Park Chapada das Mesas" id="ABBRID0E4NAE" xlink:type="simple">CMNP</abbrev>, area of 1600 km<sup>2</sup>) (Fig. <xref ref-type="fig" rid="F4">4</xref>). In both areas this species grows on quartzite soils associated with Cerrado vegetation at 186–345 m elevation, average temperature of 26 °C and annual precipitation between 1250–1500 mm (<xref ref-type="bibr" rid="B1">Alcântara 2004</xref>; <xref ref-type="bibr" rid="B12">IBAMA 2013</xref>). The occurrence of this new species in the National Park Chapada das Mesas and in the Mirador State Park emphasizes the importance of these protected areas for the preservation of this taxon in the Cerrado domain.</p><fig id="F4" position="float" orientation="portrait"><object-id xmlns:xlink="http://www.w3.org/1999/xlink" content-type="doi" xlink:type="simple">10.3897/phytokeys.151.49833.figure4</object-id><object-id xmlns:xlink="http://www.w3.org/1999/xlink" content-type="arpha" xlink:type="simple">EB384781-1A18-5B83-BF7B-D74455B0E330</object-id><label>Figure 4.</label><caption><p>Distribution map of <italic><tp:taxon-name><tp:taxon-name-part taxon-name-part-type="genus" reg="Ipomoea">Ipomoea</tp:taxon-name-part> <tp:taxon-name-part taxon-name-part-type="species" reg="maranhensis">maranhensis</tp:taxon-name-part></tp:taxon-name></italic>.</p></caption><graphic xmlns:xlink="http://www.w3.org/1999/xlink" xlink:href="phytokeys-151-093-g004.jpg" position="float" orientation="portrait" xlink:type="simple" id="oo_422484.jpg"><uri content-type="original_file" xlink:type="simple">https://binary.pensoft.net/fig/422484</uri></graphic></fig></tp:treatment-sec><tp:treatment-sec sec-type="etymology" id="SECID0EIPAE"><title>Etymology.</title><p>The specific epithet refers to Maranhão state, where the type specimens were collected.</p></tp:treatment-sec><tp:treatment-sec sec-type="material" id="SECID0ENPAE"><title>Additional specimens examined.</title><p>Brazil. Maranhão: Carolina, Parque Nacional da Chapada das Mesas, 345 m elev., <named-content xmlns:xlink="http://www.w3.org/1999/xlink" content-type="dwc:verbatimCoordinates" xlink:type="simple"><named-content content-type="geo-json" specific-use="{&#34;type&#34;:&#34;Point&#34;,&#34;coordinates&#34;:[-46.980556,-7.237222]}" id="NCID0EWPAE" xlink:type="simple">7°14'14"S, 46°58'50"W</named-content></named-content>, 07 April 2017 (fl.), <italic>R.V.C. Saraiva 107</italic> (SLUI 5037); Parque Nacional Chapada das Mesas, accesso no Km 596 da BR – 230, 7 km E em estrada vicinal, 290 m elev., <named-content xmlns:xlink="http://www.w3.org/1999/xlink" content-type="dwc:verbatimCoordinates" xlink:type="simple"><named-content content-type="geo-json" specific-use="{&#34;type&#34;:&#34;Point&#34;,&#34;coordinates&#34;:[-47.370278,-7.125833]}" id="NCID0EAQAE" xlink:type="simple">7°07'33"S, 47°22'13"W</named-content></named-content>, 12 April 2016 (fl.), <italic>M.F. Simon et al. 2921</italic> (CEN 95523).</p></tp:treatment-sec><tp:treatment-sec sec-type="conservation status" id="SECID0EHQAE"><title>Conservation status.</title><p>We categorized this species as Endangered (criteria EN) according to B1 (<abbrev xmlns:xlink="http://www.w3.org/1999/xlink" xlink:title="extent of occurrence" id="ABBRID0ENQAE" xlink:type="simple">EOO</abbrev> &lt; 5000 km<sup>2</sup>) and B2ab (ii, iii) (<abbrev xmlns:xlink="http://www.w3.org/1999/xlink" xlink:title="area of occupancy" id="ABBRID0ETQAE" xlink:type="simple">AOO</abbrev> &lt; 500 km<sup>2</sup>) from <xref ref-type="bibr" rid="B13">IUCN (2019)</xref>. Although populations of <italic><tp:taxon-name><tp:taxon-name-part taxon-name-part-type="genus" reg="Ipomoea">I.</tp:taxon-name-part> <tp:taxon-name-part taxon-name-part-type="species" reg="maranhensis">maranhensis</tp:taxon-name-part></tp:taxon-name></italic> occur in protected areas, this species is threatened due to the reduction of its habitat because of anthropogenic fires lit by small communities who remove vegetation with fire for subsistence agriculture in the Cerrado <italic>sensu stricto</italic> and <italic>Cerradão</italic> formations (<xref ref-type="bibr" rid="B31">Ribeiro and Walter 2008</xref>). According to Estivalet (1997), prostrate or climbing plants seem to be more prone to burning than upright species, whose growth points are more protected inside the clump.</p></tp:treatment-sec><ref-list><ref id="B1"><mixed-citation xmlns:xlink="http://www.w3.org/1999/xlink" xlink:type="simple"><person-group><name name-style="western"><surname>Alcântara</surname><given-names>EH</given-names></name></person-group> (<year>2004</year>) <article-title>Caracterização da bacia hidrográfica do rio Itapecuru, Maranhão Brasil.</article-title><source>Caminhos de Geografia</source><volume>7</volume>(<issue>11</issue>): <fpage>97</fpage>–<lpage>113</lpage>. <ext-link xlink:type="simple" ext-link-type="uri" xlink:href="http://files.nea.webnode.com/200000006-3cfc83df67/artigo07_vol11_Itapecuru.pdf">http://files.nea.webnode.com/200000006-3cfc83df67/artigo07_vol11_Itapecuru.pdf</ext-link></mixed-citation></ref><ref id="B12"><mixed-citation xmlns:xlink="http://www.w3.org/1999/xlink" xlink:type="simple"><institution xlink:type="simple">IBAMA</institution> (<year>2013</year>) Plano Operativo De Prevenção e Combate aos Incêndios Florestais do Parque Nacional da Chapada das Mesas. Ministério do Meio Ambiente, Carolina. <ext-link xlink:type="simple" ext-link-type="uri" xlink:href="https://www.ibama.gov.br/phocadownload/prevfogo/planos_operativos/plano_operativoparna_da_chapada_das_mesas.pdf">https://www.ibama.gov.br/phocadownload/prevfogo/planos_operativos/plano_operativoparna_da_chapada_das_mesas.pdf</ext-link> [accessed 29.03.2017]</mixed-citation></ref><ref id="B13"><mixed-citation xmlns:xlink="http://www.w3.org/1999/xlink" xlink:type="simple"><institution xlink:type="simple">IUCN</institution> (<year>2019</year>) Guidelines for using the IUCN red list categories and criteria. Version 14. Standards and Petitions Committee. <ext-link xlink:type="simple" ext-link-type="uri" xlink:href="http://www.iucnredlist.org/documents/RedListGuidelines.pdf">http://www.iucnredlist.org/documents/RedListGuidelines.pdf</ext-link> [accessed 11.05.2020]</mixed-citation></ref><ref id="B31"><mixed-citation xmlns:xlink="http://www.w3.org/1999/xlink" xlink:type="simple"><person-group><name name-style="western"><surname>Ribeiro</surname><given-names>JR</given-names></name><name name-style="western"><surname>Walter</surname><given-names>BMT</given-names></name></person-group> (<year>2008</year>) <article-title>As principais fitofisionomias Cerrado.</article-title> In: <person-group><name name-style="western"><surname>Sano</surname><given-names>SM</given-names></name><name name-style="western"><surname>Almeida</surname><given-names>SP</given-names></name><name name-style="western"><surname>Ribeiro</surname><given-names>JF</given-names></name></person-group> (<role>Eds</role>) <issue-title>Cerrado: Ecologia e Flora.</issue-title><source>Embrapa, Brasília</source>, <fpage>151</fpage>–<lpage>212</lpage>.</mixed-citation></ref></ref-list></tp:taxon-treatment>
